# Supplementary material for: Prevalence of Congenital Heart Disease and Associated Factors among Infants with Myelomeningocele: A cross-sectional study
Source: PLoS One. 2026 Jun 1;21(6):e0350419. doi: 10.1371/journal.pone.0350419 (PMC13225379; doi:10.1371/journal.pone.0350419)
Supplement: S1 File — Classification of congenital heart disease types according to severity categories used in the study. (XLSX) [file pone.0350419.s001.xlsx]

## Sheet: CHD Severity
Severe Univentricular	Severe Biventricular	Non-Severe
Double Inlet Left Ventricle	Anomalous Left Coronary from Pulmonary Artery (ALCAPA)	Coarctation of Aorta
Heterotaxia Syndrome	Anomalous Origin of Pulmonary Artery	Cor Triatriatum
Hypoplastic Left Heart Syndrome	Atrioventricular Septal Defect (AVSD)	Coronary Artery Fistula
Mitral Atresia	Congenitally Corrected Transposition of Great Artery	Ebstein Anomaly, Mild
Tricuspid Atresia	Cor Triatriatum, Obstructed	Mitral Stenosis
Other single ventricles, including unipartite PAIVS and unbalanced AVSD	Double Outlet Left Ventricle	Patent Ductus Arteriosus (PDA)
	Double Aortic Arch	Pulmonary Stenosis
	D-Transposition Great Artery	Pulmonary Artery Abnormality
	Interrupted Aortic Arch	Ventricular Septal Defect (VSD)
	Truncus Arteriosus	Large VSD
	Tetralogy of Fallot	Large PDA
	Total Anomalous Pulmonary Venous Drainage	Large AP Window
	Pulmonary Atresia with Intact Septum (PAIVS)	Large Coronary Artery Fistula
	Pulmonary Atresia with Ventricular Septal Defect (PAVSD)	Severe or Critical Aortic Stenosis
	Left Pulmonary Artery (LPA) Sling	Severe or Critical Pulmonary Stenosis
		Severe Coarctation of Aorta
		Severe Ebstein Anomaly
		Mitral Stenosis, Severe
		Non-severe Aortic Stenosis
		Aorta Pulmonary Window (AP Window)
		Atrial Septal Defect
