# Supplementary material for: Prevalence of Congenital Heart Disease and Associated Factors among Infants with Myelomeningocele: A cross-sectional study
Source: PLoS One. 2026 Jun 1;21(6):e0350419. doi: 10.1371/journal.pone.0350419 (PMC13225379; doi:10.1371/journal.pone.0350419)
Supplement: S2 File — Anonymized dataset used for the analysis. (XLSX) [file pone.0350419.s002.xlsx]

## Sheet: Main Data
Variable	Category	Frequency
Age at presentation	<28 days	122
Age at presentation	28 days–3 months	119
Age at presentation	3–6 months	24
Sex	Male	157
Sex	Female	108
Prenatal diagnosis of MMC	No	252
Prenatal diagnosis of MMC	Yes	13
Location of MMC	Cervicothoracic	4
Location of MMC	Thoracolumbar	55
Location of MMC	Lumbosacral	177
Location of MMC	Sacral	29
Neurological anomalies	No	179
Neurological anomalies	Yes	86
Presence of CHD	No	246
Presence of CHD	Yes	19
Prenatal CHD diagnosis	No	262
Prenatal CHD diagnosis	Yes	3
Extra-cardiac anomalies	No	220
Extra-cardiac anomalies	Yes	45

## Sheet: CHD Types
CHD Type	Frequency
Secundum ASD	10
PM VSD	4
PDA	3
Complete AVSD	1
TOF	1

## Sheet: Extra Anomalies
Anomaly	Frequency
Dysmorphic features	19
Club feet	11
Neurogenic bladder	4
Duodenal atresia	4
Aganglionic megacolon	4
Bladder exstrophy	3
